# Supplementary material for: Tick-Borne Encephalitis Risk Increases with Dog Ownership, Frequent Walks, and Gardening: A Case-Control Study in Germany 2018–2020
Source: Microorganisms. 2022 Mar 23;10(4):690. doi: 10.3390/microorganisms10040690 (PMC9025759; doi:10.3390/microorganisms10040690)
Supplement: Supplementary file 1 [file microorganisms-10-00690-s001.zip]

Archive with 1 entries (1 files):
- microorganisms-1635027-supplementary.pdf
